# Supplementary material for: Children’s Health, Wellbeing and Academic Outcomes over the Summer Holidays: A Scoping Review
Source: Children (Basel). 2024 Feb 27;11(3):287. doi: 10.3390/children11030287 (PMC10969660; doi:10.3390/children11030287)
Supplement: Supplementary file 1 [file children-11-00287-s001.zip]

Archive with 1 entries (1 files):
- children-2887922-supplementary.pdf
